# Supplementary material for: Assessment of Mosaicism and Detection of Cryptic Alleles in CRISPR/Cas9-Engineered Neurofibromatosis Type 1 and TP53 Mutant Porcine Models Reveals Overlooked Challenges in Precision Modeling of Human Diseases
Source: Front Genet. 2021 Sep 23;12:721045. doi: 10.3389/fgene.2021.721045 (PMC8495252; doi:10.3389/fgene.2021.721045)
Supplement: Supplementary file 1 [file Data_Sheet_1.XLSX]

## Sheet: Table 1 - Primers and Probes
PCR Primers and CNV Probes
	Model	Purpose	Primer 1	Primer 2	Primer 3 or CNV Probe	Ta	Extension	Polymerase used
	NF1 Early Truncation	Target site NGS	acactctttccctacacgacgctcttccgatct NNNNNN AGCCTACACTCCTCAGACC	gtgactggagttcagacgtgtgctcttccgatct AGGCGGCCGCTCCTTCCTC	N/A	60	30sec	PrimeSTAR GXL polymerase
	NF1 23 kb Excision	Excision detection	acactctttccctacacgacgctcttccgatct NNNNNN ATGTAATCTGTATACTACTTC	gtgactggagttcagacgtgtgctcttccgatct AGTTTGGGACACTCAAGTC	N/A	53	45sec	NEB Q5 DNA Polymerase
	NF1 23 kb Excision	Competitive PCR	acactctttccctacacgacgctcttccgatct NNNNNN ATGTAATCTGTATACTACTTC	gtgactggagttcagacgtgtgctcttccgatct AGTTTGGGACACTCAAGTC	CTGAATTAGGACTTAATTTGGGTAA	53	45sec	NEB Q5 DNA Polymerase
	NF1 a31 Excision	Excision detection	GGATCTCAACCCACTCATCC	CATGCCATGTAGGGTGGATT	N/A	66	3min	NEB Q5 DNA Polymerase
	NF1 a31 Excision	Competitive PCR	GGATCTCAACCCACTCATCC	CATGCCATGTAGGGTGGATT	gtgactggagttcagacgtgtgctcttccgatct GGTTTCATCTCTCAGGGCTCCTTC	64	20sec	NEB Q5 DNA Polymerase
	NF1 a31 Excision	CNV: nonexcision alleles	GGGTTATGGTGTTGAATGCAC	TCATCTCTCAGGGCTCCTTC	/56-FAM/TTCCTAGAA/ZEN/TAACATGCCATGTAGGGTGGA/3IABkFQ/	50	60sec	Supermix for Probes (BioRad)
	NF1 a31 Excision	CNV: excision alleles	GGGTTATGGTGTTGAATGCAC	ACAGAGCTATACACTAGAAGCC	/56-FAM/TTCCTAGAA/ZEN/TAACATGCCATGTAGGGTGGA/3IABkFQ/	50	60sec	Supermix for Probes (BioRad)
	Multiple	CNV: reference (RPP30)	TGTTCGTGGATTTGGACCTG	GTAAGCGGCGTTCTCCAC	/5HEX/AC CTC AAG G/ZEN/C GCT GCG TGG GC/3IABkFQ/	50	60sec	Supermix for Probes (BioRad)
	TP53 Loss of Function	Target site NGS	acactctttccctacacgacgctcttccgatct NNNNNN TCAGGCTGGATCCTGGCCT	gtgactggagttcagacgtgtgctcttccgatct GGGAAGCAAGGTTATTAGAAGACG	N/A	63	30sec	NEB Q5 DNA Polymerase
	TP53 Loss of Function	Target site NGS	acactctttccctacacgacgctcttccgatct NNNNNN TGCCGGGAGCTGCCAAAC	gtgactggagttcagacgtgtgctcttccgatct TAGGGCACCACAACGCTGTGTC	N/A	72	30sec	NEB Q5 DNA Polymerase
	TP53 Loss of Function	exonc2 – exon 7 excision	acactctttccctacacgacgctcttccgatct NNNNNN TCAGGCTGGATCCTGGCCT	gtgactggagttcagacgtgtgctcttccgatct TAGGGCACCACAACGCTGTGTC	N/A	72	2min	NEB Q5 DNA Polymerase
	TP53 Loss of Function	CNV: exon 2	CTCCAGGGAGCTGCAATG	CTTGAGACTCCACTCACAG	/56-FAM/CCACGCCCA/ZEN/GCTCGGACTGCG/3IABkFQ	50	60sec	Supermix for Probes (BioRad)
	Notes:	Illumina adpater sequences are provided in lower case. Several oligos carry Illumina adapter sequences, although no use of these adapters are discussed in this manuscript
		Modified oligo sequences (CNV probes) are given as the string submitted for synthesis by IDT

## Sheet: Table 2 - CRISPR Target Sites
CRISPR Target Sites
	Model	Name	IVT oligo sequence	Location of cut site (Sscrofa11.1)
	NF1 Early Truncation	E19 target 1	gaaattaatacgactcactatag GGTCAGCCGCTTCGACGAGC gttttagagctagaaa	chr12:43753715
	NF1 Early Truncation	E19 target 2	gaaattaatacgactcactatagg CCGTTACCTGCTCGTCGAAG gttttagagctagaaa	chr12:43753710
	NF1 23 kb Excision	5'	gaaattaatacgactcactatagg ATACTGATTGTATCTGCGTT gttttagagctagaaatagc	chr12:43636393
	NF1 23 kb Excision	3'	gaaattaatacgactcactatagg AATTAAGGTGGCCTATAGGC gttttagagctagaaatagc	chr12:43613453
	NF1 a31 Excision	5'	gaaattaatacgactcactatagg GTGCCTAGTCTAGTCCAGTG gttttagagctagaaatagc	chr12:43608574
	NF1 a31 Excision	3'	gaaattaatacgactcactatagg ATGTTGGTTTACGGACTTGT gttttagagctagaaatagc	chr12:43606003
	TP53 Loss of Function	exon 2	gaaattaatacgactcactatag GAAAATGTCTCCTGACTCAG gttttagagctagaaatagc	chr12:52944322
	TP53 Loss of Function	exon 7	gaaattaatacgactcactatagg AGCATCTCATCCGGGTGGAA gttttagagctagaaatagc	chr12:52943063
	R oligo used for gRNA IVT		aaaagcaccgactcggtgccactttttcaagttgataacggactagccttattttaacttgctatttctagctctaaaac
	Notes:	Within the IVT oligo sequence, the actual target sequences are povided in upper case.

## Sheet: Table 3 - Oligo Donors
Oligonucleotide Donors Used
	Model	Name	Oligo sequence
	NF1 Early Truncation	E19 target 1 donor	CCCCCCGGTCGCGGGGAGGACATGGCCGCGCACAGGCCGGTGGAATGGGTCCAGGCCGTGGTCAGCCGCTTCGACtAGCAGGTAACGGGCCCGTGGCAAGCGGGAGGTGGGAGCGGAGTGGGGGTGGGGACGGAGTGGGTGAGGGGAGGAA
	NF1 Early Truncation	E19 target 2 donor	ACTCCGTCCCCACCCCCACTCCGCTCCCACCTCCCGCTTGCCACGGGCCCGTTACCTGCTaGTCGAAGCGGCTGACCACGGCCTGGACCCATTCCACCGGCCTGTGCGCGGCCATGTCCTCCCCG
